# Supplementary material for: Synaptic components are required for glioblastoma progression in Drosophila
Source: PLoS Genet. 2022 Jul 25;18(7):e1010329. doi: 10.1371/journal.pgen.1010329 (PMC9352205; doi:10.1371/journal.pgen.1010329)
Supplement: S1 Table — This table shows the total numbers of all graphics. (XLSX) [file pgen.1010329.s002.xlsx]

## Sheet: Fig.1 A
	replicate 1		replicate 2		replicate 3		replicate 4		total
Genotype	Controls (Sb)	rescues (Sb+)	Controls (Sb)	rescues (Sb+)	Controls (Sb)	rescues (Sb+)	Controls (Sb)	rescues (Sb+)	Controls (Sb)	rescues (Sb+)	Genotype	% survival (rescues/controls sibiligns) *100
UAS-EGFRλ, UAS-dp110CAAX; repoGal4/MKRS cross to UAS-lacZ	14	0	36	1	52	3	24	4	126	8	GB + lacZ	6.34921
UAS-EGFRλ, UAS-dp110CAAX; repoGal4/MKRS cross to UAS-yellow-RNAi			44	1	49	2	36	3	129	6	GB + yellowRNAi	4.65116
UAS-EGFRλ, UAS-dp110CAAX; repoGal4/MKRS cross to UAS-PI3K-RNAi	12	5	42	29	54	36	14	10	122	80	GB+ PI3K RNAi	65.5738
UAS-EGFRλ, UAS-dp110CAAX; repoGal4/MKRS cross to UAS-Gryzun-RNAi	0	0	33	16	40	18	32	13	105	47	GB + Grizzum RNAi	44.7619
UAS-EGFRλ, UAS-dp110CAAX; repoGal4/MKRS cross to UAS-Frizzled-RNAi	0	0	26	3	31	4	41	9	98	16	GB + Frizzled RNAi	16.3265
UAS-EGFRλ, UAS-dp110CAAX; repoGal4/MKRS cross to UAS-lip-alpha-RNAi	14	0	50	7	52	10	62	5	178	22	GB + lip-alphaRNAi	12.3596
UAS-EGFRλ, UAS-dp110CAAX; repoGal4/MKRS cross to UAS-syt1-RNAi	15	0	52	10	39	16	7	1	113	27	GB + Syt1RNAi	23.8938

## Sheet: Fig. 1 A
	UAS-EGFR;UAS-PI3K;repoGal4/MKRS cross to:	No. Controls (Sb-)	No. Rescues (Sb+)	% Survival
		UAS-EGFR;UAS-PI3K;UAS-RNAi/MKRS	UAS-EGFR;UAS-PI3K; repoGal4>UAS-RNAi	(rescues/controls)*100
	UAS-lacZ	126	8	6.34921
	UAS-yellow-RNAi	129	6	4.65116
	UAS-PI3K-RNAi	122	80	65.5738
	UAS- gryzun-RNAi	105	47	44.7619
	UAS-Frizzled-RNAi	98	16	16.3265
	UAS-liprin α-RNAi	178	22	12.3596
	UAS-Synaptotagmin 1-RNAi	113	27	23.8938
		Genotype	% Survival
		GB+ UAS-lacZ	6.34921
		GB+ UAS-yellow-RNAi	4.65116
		GB+ UAS-PI3K-RNAi	65.5738
		GB+ UAS- gryzun-RNAi	44.7619
		GB+ UAS-Frizzled-RNAi	16.3265
		GB+ UAS-liprin α-RNAi	12.3596
		GB+ UAS-Synaptotagmin 1-RNAi	23.8938

## Sheet: Fig. 1 D
GBM glia surface	Control glia surface		GluRII spots GBM	GluRII spots control
1160	487		494	50
1423	1090		344	74			Genotypes:
952	988		512	86			GBM	UAS-EGFRλ, UAS-dp110CAAX; UAS-lacZ/+ ; repoGal4, UAS-myrRFP
1203	632		500	72			control	UAS-lacZ/+ ; repoGal4, UAS-myrRFP
1116	779		512	64
1361	642		401	81
% GluRII in glia
42.5862	10.2669
24.1743	6.78899
53.7815	8.70445
41.5628	11.3924
45.8781	8.21566
29.4636	12.6168
GBM	Control			Control	GBM
39.5744	9.66421			9.66421	39.5744
10.8995	2.16121			2.16121	10.8995

## Sheet: Fig. 2 C
				Genotypes:
				GB	UAS-EGFRλ, UAS-dp110CAAX; UAS-lacZ/+ ; repoGal4, UAS-myrRFP
				GB + GluR2a RNAI	UAS-EGFRλ, UAS-dp110CAAX; UAS-gluR2A-RNAi/+ ; repoGal4, UAS-myrRFP
				GB + dlgRNAi	UAS-EGFRλ, UAS-dp110CAAX; UAS-dlgRNAi/+ ; repoGal4, UAS-myrRFP
	Tumor Volume						Number of cells
	GB	GB + GluR2a RNAi	GB + dlgRNAi				GB	GB + GluR2a RNAi	GB + dlgRNAi
	170342973	220599380	161682223				5735	8060	3700
	247605798	182249786	114471972				9842	8958	4066
	254376304	141249842	202188986				8428	6190	5884
	223020037	213786486	170969045				9094	8767	2409
	271346104	197993792	102767931				8708	8450	6041
	220328445	168017974	163664687				9271	8459	7168
	262834283	121751699	129310952				5755	6877	5115
	284522817	158401220	229045902				9156	7061	5064
	282912673	147260815	222226135					7249	4822
			131995670						4264
Graphpad Output						Graphpad Output
Table Analyzed	Data 1					Table Analyzed	Data 1
One-way analysis of variance						One-way analysis of variance
P value	0,0001					P value	P<0.0001
P value summary	***					P value summary	***
Are means signif. different? (P < 0.05)	Yes					Are means signif. different? (P < 0.05)	Yes
Number of groups	3					Number of groups	3
F	12,86					F	18,28
R squared	0,5071					R squared	0,6037
Bartlett's test for equal variances						Bartlett's test for equal variances
Bartlett's statistic (corrected)	0,6169					Bartlett's statistic (corrected)	1,761
P value	0,7346					P value	0,4147
P value summary	ns					P value summary	ns
Do the variances differ signif. (P < 0.05)	No					Do the variances differ signif. (P < 0.05)	No
ANOVA Table	SS	df	MS			ANOVA Table	SS	df	MS
Treatment (between columns)	3.856e+16	2	1.928e+16			Treatment (between columns)	63390000	2	31700000
Residual (within columns)	3.748e+16	25	1499000000000000			Residual (within columns)	41610000	24	1734000
Total	7.604e+16	27				Total	105000000	26
Dunnett's Multiple Comparison Test	Mean Diff.	q	Significant? P < 0.05?	Summary	95% CI of diff	Dunnett's Multiple Comparison Test	Mean Diff.	q	Significant? P < 0.05?	Summary	95% CI of diff
GB vs GB gluR	74000000	4,054	Yes	***	31200000 to 116800000	GB vs GB gluR	463,0	0,7236	No	ns	-1040 to 1966
GB vs GB Dlg	83530000	4,696	Yes	***	41820000 to 125200000	GB vs GB Dlg	3395	5,436	Yes	***	1928 to 4863

## Sheet: Fig. 2 E
	Number of Synapses at NMJ					Genotypes:
	GB	GB + GluR2a RNAi	GB + dlgRNAi			GB	UAS-EGFRλ, UAS-dp110CAAX; UAS-lacZ/+ ; repoGal4, UAS-myrRFP
	55	199	217			GB + GluR2a RNAI	UAS-EGFRλ, UAS-dp110CAAX; UAS-gluR2A-RNAi/+ ; repoGal4, UAS-myrRFP
	252	187	194			GB + dlgRNAi	UAS-EGFRλ, UAS-dp110CAAX; UAS-dlgRNAi/+ ; repoGal4, UAS-myrRFP
	110	271	168
	15	227	205
	112	156	151
	150	184	181
	156	444	179
		334	175
		234	249
		257	442
		313	351
		181
Graphpad Output
Table Analyzed	Data 1
One-way analysis of variance
P value	0,0102
P value summary	*
Are means signif. different? (P < 0.05)	Yes
Number of groups	3
F	5,463
R squared	0,2881
Bartlett's test for equal variances
Bartlett's statistic (corrected)	0,1849
P value	0,9117
P value summary	ns
Do the variances differ signif. (P < 0.05)	No
ANOVA Table	SS	df	MS
Treatment (between columns)	76720	2	38360
Residual (within columns)	189600	27	7022
Total	266300	29
Dunnett's Multiple Comparison Test	Mean Diff.	q	Significant? P < 0.05?	Summary	95% CI of diff
GB vs GB gluR	-127,5	3,199	Yes	**	-220.5 to -34.43
GB vs GB Dlg	-106,9	2,639	Yes	*	-201.5 to -12.33

## Sheet: Fig. 2 G
	CALEX post-synaptic
	control	GB	GB + dlgRNAi	GB + GluR2a RNAi		Genotypes:
	363727	1075734	738757	746399		Control	+ ; UAS-lacZ/+ ; repoGal4, UAS-myrRFP/UAS-mLexA-VP16-NFAT lexAop-rCD2-GFP
	331662	957023	698025	810275		GB	UAS-EGFRλ, UAS-dp110CAAX; UAS-lacZ/+ ; repoGal4, UAS-myrRFP/UAS-mLexA-VP16-NFAT lexAop-rCD2-GFP
	801867	648082	954541	830145		GB + dlgRNAi	UAS-EGFRλ, UAS-dp110CAAX; UAS-dlgRNAi/+ ; repoGal4, UAS-myrRFP/UAS-mLexA-VP16-NFAT lexAop-rCD2-GFP
	740903	631737	948188	1090747		GB + GluR2a RNAI	UAS-EGFRλ, UAS-dp110CAAX; UAS-gluR2A-RNAi/+ ; repoGal4, UAS-myrRFP/UAS-mLexA-VP16-NFAT lexAop-rCD2-GFP
	280400	898818	532689	826672
	281934	1134860	574974	954852
	417493	1254059	613259	870699
	397748	1274570	498874	666622
	813597	897891		842681
	822326	1130990		1064624
		1167561		973103
		1087551		1013241
		1098337		1643962
		798474		1800589
		828234
	T-test		vs GB	vs GB
		vs control
		8.27472e-05	0.00214434	0.866094
Graphpad Output
	Control	GB	GB dlgRNAi	GB GluR2ARNAi
Number of values	10	8	8	14
Minimum	280.4	631.7	498.9	666.6
25% Percentile	319.2	710.8	543.3	822.6
Median	407.6	1016	655.6	912.8
75% Percentile	804.8	1224	895.8	1071
Maximum	822.3	1275	954.5	1801
Mean	525.2	984.4	694.9	1010
Std. Deviation	236.9	248.8	177	326
Std. Error of Mean	74.91	87.98	62.58	87.12
Lower 95% CI of mean	355.7	776.3	546.9	821.4
Upper 95% CI of mean	694.6	1192	842.9	1198
D'Agostino & Pearson omnibus normality test
K2	6.076	1.021	1.269	10.33
P value	0.0479	0.6001	0.5302	0.0057
Passed normality test (alpha=0.05)?	No	Yes	Yes	No
P value summary	*	ns	ns	**
Sum	5252	7875	5559	14135
Kruskal-Wallis
Number of families	1
Number of comparisons per family	6
Alpha	0.05
Dunn's multiple comparisons test	Mean rank diff,	Significant?	Summary
Control vs. GB	-18.4	Yes	**
Control vs. GB dlgRNAi	-5.15	No	ns
Control vs. GB GluR2ARNAi	-17.69	Yes	**
GB vs. GB dlgRNAi	13.25	No	ns
GB vs. GB GluR2ARNAi	0.7143	No	ns
GB dlgRNAi vs. GB GluR2ARNAi	-12.54	No	ns

## Sheet: Fig. 3 B
Absolute values					ratio Syt1GFP/repoRFP
Control		GB			Control ratio GFP/RFP	GB ratio GFP/RFP
Control Syt1-GFP	Control RepoRFP	GB Syt1-GFP	GB RepoRFP		0.457102	1.87987		Genotypes:
4161	9103	116821	62143		0.585819	1.87314		Control	+ ; + ; repoGal4, UAS-myrRFP/UAS-Syt1-GFP
6560	11198	105731	56446		0.604452	1.99759		GB	UAS-EGFRλ, UAS-dp110CAAX; + ; repoGal4, UAS-myrRFP/UAS-Syt1-GFP
6762	11187	116863	58502		0.509738	1.6571
5130	10064	123386	74459		0.510307	1.60543
6189	12128	102958	64131		0.625034	1.6657
9063	14500	105357	63251		0.389725	1.6883
4582	11757	86250	51087		0.38718	1.64909
4935	12746	88307	53549		0.407009	1.89419
5598	13754	118722	62677		0.359959	1.68907
4556	12657	94120	55723		0.443153	1.70377
6903	15577	109917	64514		0.476727	1.80195
7948	16672	121311	67322		0.570468	1.56887
8399	14723	108575	69206		0.588005	1.62436
9177	15607	110744	68177		0.657859	1.81556
12275	18659	130742	72012		0.380603	1.70417
5400	14188	104246	61171		0.354966	1.51327
3971	11187	96763	63943		0.39708	1.56043
3536	8905	104179	66763		0.389882
5672	14548				0.406299
5134	12636				0.468472
5431	11593
Graphpad Output
ratio Syt1GFP/repoRFP
Table Analyzed	Data 1
Column A	Control
vs	vs
Column B	GB
Unpaired t test
P value	P<0.0001
P value summary	***
Are means signif. different? (P < 0.05)	Yes
One- or two-tailed P value?	Two-tailed
t, df	t=33.77 df=37
How big is the difference?
Mean ± SEM of column A	0.4748 ± 0.02098 N=21
Mean ± SEM of column B	1.716 ± 0.03130 N=18
Difference between means	-1.241 ± 0.03676
95% confidence interval	-1.316 to -1.167
R squared	0,9686
F test to compare variances
F,DFn, Dfd	1.907, 17, 20
P value	0,1682
P value summary	ns
Are variances significantly different?	No

## Sheet: Fig. 3 F
	No. Repo Cells			Tumor volume				Genotypes:
	GB	GB+Syt1RNAi	GB+Syt4RNAi	GB	GB+Syt1RNAi	GB+Syt4RNAi		GB	UAS-EGFRλ, UAS-dp110CAAX; UAS-lacZ/+ ; repoGal4, UAS-myrRFP
	2275	1669	816	437000	319000	336000		GB + Syt1 RNAi	UAS-EGFRλ, UAS-dp110CAAX; + ; repoGal4, UAS-myrRFP/UAS-Syt1RNAi
	2409	1649	779	442000	327000	294000		GB + Syt4NAi	UAS-EGFRλ, UAS-dp110CAAX; UAS-Syt4RNAi/+ ; repoGal4, UAS-myrRFP
	2137	1392	1052	336000	253000	133000
	1880	1796	1009	311000	277000	119000
	2443	1407	794	334000	260000	316000
	2429	1328	531	327000	201000	388000
		1505	819		320000	268000
		1176	809		226000	216000
		1084	1305		282000	244000
		1559	1300		267000	256000
		1858	426		283000	245000
		922	357		241000	208000
		738	1622		240000	310000
		1526	1123		371000	247000
		1540	1321		302000	265000
		1211	1298		193000	254000
		1266	1271		212000	254000
		2001	1197		392000	268000
		2062			362000
Graphpad Output
NO repo Cells							Volume
Table Analyzed	Data 1
							Table Analyzed	Data 1
One-way analysis of variance
P value	P<0.0001						One-way analysis of variance
P value summary	***						P value	0,0007
Are means signif. different? (P < 0.05)	Yes						P value summary	***
Number of groups	3						Are means signif. different? (P < 0.05)	Yes
F	24,32						Number of groups	3
R squared	0,6032						F	9,220
							R squared	0,3656
Bartlett's test for equal variances
Bartlett's statistic (corrected)	5,239						Bartlett's test for equal variances
P value	0,0728						Bartlett's statistic (corrected)	0,03228
P value summary	ns						P value	0,9840
Do the variances differ signif. (P < 0.05)	No						P value summary	ns
							Do the variances differ signif. (P < 0.05)	No
ANOVA Table	SS	df	MS
Treatment (between columns)	4101000	2	2050000				ANOVA Table	SS	df	MS
Residual (within columns)	2697000	32	84290				Treatment (between columns)	62970000000	2	31490000000
Total	6798000	34					Residual (within columns)	109300000000	32	3415000000
							Total	172300000000	34
Dunnett's Multiple Comparison Test	Mean Diff.	q	Significant? P < 0.05?	Summary	95% CI of diff
Glioma+LacZ vs Glioma+Syt1 RNAi	804,9	5,920	Yes	***	490.1 to 1120		Dunnett's Multiple Comparison Test	Mean Diff.	q	Significant? P < 0.05?	Summary	95% CI of diff
Glioma+LacZ vs Glioma+Syt4 RNAi	1012	6,752	Yes	***	665.3 to 1359		Glioma+LacZ vs Glioma+Syt1 RNAi	84080	3,072	Yes	**	20720 to 147400
							Glioma+LacZ vs Glioma+Syt4 RNAi	129500	4,291	Yes	***	59630 to 199400

## Sheet: Fig. 3 G-H 
	GB	GB ShiTS				Control	GB	GB Lip	GB Syt1	GB BrpRNAi
	1665338	522371				517186	1665338	534000	426072	735000
	1598633	534698				581342	1598633	594514	426106	800000
	1230797	424359				324729	1230797	491481	769940	685000				Genotypes:
	1056910	493849				328233	1056910	587814	716503	478000				GB	UAS-EGFRλ, UAS-dp110CAAX; UAS-lacZ/+ ; repoGal4, UAS-ihogRFP
	1214402	365032				704020	1214402	343782	619381	830000				GB + Lip RNAi	UAS-EGFRλ, UAS-dp110CAAX; UAS-lipRNAi/+ ; repoGal4, UAS-ihogRFP/+
	1113218	408006				700648	1113218	693007	602062	710000				GB + Syt1 RNAi	UAS-EGFRλ, UAS-dp110CAAX; + ; repoGal4, UAS-ihogRFP/UAS-Syt1RNAi
	2293853	625823				657202	2293853	371842	810002	570000				GB + Brp RNAi	UAS-EGFRλ, UAS-dp110CAAX; UAS-BrpRNAi/+ ; repoGal4, UAS-ihogRFP/+
	2064561	766216				764654	2064561	406799	963747	766216				GB + ShiTS	UAS-EGFRλ, UAS-dp110CAAX; + ; repoGal4, UAS-ihogRFP/UAS-ShiTS
	1750000	328443				588383	1750000	410089	452178	328443
	1470000	363888				507157	1470000		457469	363888
	1100000						1100000
	1620000						1620000
	1070000						1070000
	1040000						1040000
	1320000						1320000
	1690000						1690000
	1550000						1550000
	1430000						1430000
	1360000						1360000
	1450000						1450000
	1110000						1110000
Graphpad Output
						Number of families	1
Table Analyzed	Data 1					Number of comparisons per family	10
						Alpha	0.05
ANOVA summary
F	30.36					Tukey's multiple comparisons test	Mean Diff,	95% CI of diff,	Significant?	Summary
P value	< 0,0001
P value summary	****					GB vs. Control	962359	647446 to 1,277e+006	Yes	****
Are differences among means statistically significant? (P < 0.05)	Yes					GB vs. GB Lip	1037000	714528 to 1,360e+006	Yes	****
R square	0.7431					GB vs. GB Syt1	905368	590456 to 1,220e+006	Yes	****
						GB vs. GB ShiTS	1046000	731533 to 1,361e+006	Yes	****
Brown-Forsythe test						Control vs. GB Lip	74763	-230275 to 379801	No	ns
F (DFn, DFd)	6,816 (4, 42)					Control vs. GB Syt1	-56991	-353893 to 239912	No	ns
P value	0.0003					Control vs. GB ShiTS	84087	-212815 to 380989	No	ns
P value summary	***					GB Lip vs. GB Syt1	-131754	-436792 to 173284	No	ns
Significantly different standard deviations? (P < 0.05)	Yes					GB Lip vs. GB ShiTS	9324	-295715 to 314362	No	ns
						GB Syt1 vs. GB ShiTS	141078	-155825 to 437980	No	ns
Bartlett's test
Bartlett's statistic (corrected)	21.66
P value	0.0002					Test details	Mean 1	Mean 2	Mean Diff,	SE of diff,	n1	n2	q	DF
P value summary	***
Significantly different standard deviations? (P < 0.05)	Yes					GB vs. Control	1530000	567355	962359	110503	8	10	12.32	42
						GB vs. GB Lip	1530000	492592	1037000	113199	8	9	12.96	42
ANOVA table	SS	DF	MS	F (DFn, DFd)	P value	GB vs. GB Syt1	1530000	624346	905368	110503	8	10	11.59	42
Treatment (between columns)	6592000000000	4	1648000000000	F (4, 42) = 30,36	P < 0,0001	GB vs. GB ShiTS	1530000	483269	1046000	110503	8	10	13.39	42
Residual (within columns)	2279000000000	42	54270000000			Control vs. GB Lip	567355	492592	74763	107038	10	9	0.9878	42
Total	8871000000000	46				Control vs. GB Syt1	567355	624346	-56991	104183	10	10	0.7736	42
						Control vs. GB ShiTS	567355	483269	84087	104183	10	10	1.141	42
Data summary						GB Lip vs. GB Syt1	492592	624346	-131754	107038	9	10	1.741	42
Number of treatments (columns)	5					GB Lip vs. GB ShiTS	492592	483269	9324	107038	9	10	0.1232	42
Number of values (total)	47					GB Syt1 vs. GB ShiTS	624346	483269	141078	104183	10	10	1.915	42

## Sheet: Fig. 3 I
	GB	GB Shaking RNAi	GB ShakB RNAi	GB KCNQ1 RNAi	GB Ca beta 1 RNAi	GB AchR alfa4 RNAi	GB AchR alfa1 RNAi	GB TNT	GB Kir2.1
	1978	1244	2174	2302	842	2024	1992	1342	0
	1972	1232	2212	2258	796	2034	1928	1400	0										Genotypes:
	1928	1436	2224	2024	472	1926	1284	658	0										GB	UAS-EGFRλ, UAS-dp110CAAX; UAS-lacZ/+ ; repoGal4, UAS-myrRFP
	1962	1370	2154	1262	522	1658	1702	978	0										GB Shaking (Shaker)RNAi	UAS-EGFRλ, UAS-dp110CAAX; UAS-shakerRNAi/+ ; repoGal4, UAS-myrRFP
	1634	946	1452	1524	738	1938	1240	805	0										GB Shak B RNAi	UAS-EGFRλ, UAS-dp110CAAX; + ; repoGal4, UAS-myrRFP/UAS-ShakB RNAi
	1624	814	1570	1798	804	1984	1290	841	0										GB KCNQ1 RNAi	UAS-EGFRλ, UAS-dp110CAAX; + ; repoGal4, UAS-myrRFP/UAS-KCNQ1 RNAi
	1968	662	1770	1664			2186	1411	0										GB Ca beta 1	UAS-EGFRλ, UAS-dp110CAAX; + ; repoGal4, UAS-myrRFP/UAS-Ca beta1 RNAI
	1778	692	1804				1922	1376	0										GB AchR alfa 4 RNAi	UAS-EGFRλ, UAS-dp110CAAX; + ; repoGal4, UAS-myrRFP/UAS-AchR alfa 4 RNAi
	2000	650																	GB AchR alfa 1 RNAi	UAS-EGFRλ, UAS-dp110CAAX; + ; repoGal4, UAS-myrRFP/UAS-AchR alfa 1 RNAi
	1936	474																	GB TNT	UAS-EGFRλ, UAS-dp110CAAX; UAS-TNT/+ ; repoGal4, UAS-myrRFP
	1926	784																	GB Kir 2.1	UAS-EGFRλ, UAS-dp110CAAX; UAS-kir2.1/+ ; repoGal4, UAS-myrRFP/UAS-kir2.1
	1820	804
	1786
	2316
	2146
	1957
	1886
	1733
	1377
	1326
	GB	GB Shaking RNAi	GB ShakB RNAi	GB KCNQ1 RNAi	GB Ca beta 1 RNAi	GB AchR alfa4 RNAi	GB AchR alfa1 RNAi	GB TNT	GB Kir2.1
	1852.65	925.667	1920	1833.14	695.667	1927.33	1693	1101.38	0
	233.596	316.934	310.399	384.789	158.237	138.989	373.228	313.004	0
	Graphpad
	Number of families	1									Table Analyzed	Data 1
	Number of comparisons per family	8									Data sets analyzed	A-I
	Alpha	0.05
											ANOVA summary
	Dunnett's multiple comparisons test	Mean Diff,	95,00% CI of diff,	Below threshold?	Summary	Adjusted P Value	A-?				F	52.92
	GB vs. GB Shaking RNAi	927	648,3 to 1206	Yes	****	<0,0001	B	GB Shaking RNAi			P value	<0,0001
	GB vs. GB ShakB RNAi	-67.35	-386,7 to 252,0	No	ns	0.9969	C	GB ShakB RNAi			P value summary	****
	GB vs. GB KCNQ1 RNAi	19.51	-315,7 to 354,7	No	ns	0.9998	D	GB KCNQ1 RNAi			Significant diff. among means (P < 0.05)?	Yes
	GB vs. GB Ca beta 1 RNAi	1157	801,7 to 1512	Yes	****	<0,0001	E	GB Ca beta 1 RNAi			R squared	0.8512
	GB vs. GB AchR alfa4 RNAi	-74.68	-430,0 to 280,6	No	ns	0.9969	F	GB AchR alfa4 RNAi
	GB vs. GB AchR alfa1 RNAi	159.7	-159,7 to 479,0	No	ns	0.7158	G	GB AchR alfa1 RNAi			Brown-Forsythe test
	GB vs. GB TNT	751.3	432,0 to 1071	Yes	****	<0,0001	H	GB TNT			F (DFn, DFd)	3,511 (8, 74)
	GB vs. GB Kir2.1	1853	1533 to 2172	Yes	****	<0,0001	I	GB Kir2,1			P value	0.0017
											P value summary	**
	Test details	Mean 1	Mean 2	Mean Diff,	SE of diff,	n1	n2	q	DF		Are SDs significantly different (P < 0.05)?	Yes
	GB vs. GB Shaking RNAi	1853	925.7	927	100.3	20	12	9.239	74
	GB vs. GB ShakB RNAi	1853	1920	-67.35	114.9	20	8	0.5859	74		Bartlett's test
	GB vs. GB KCNQ1 RNAi	1853	1833	19.51	120.7	20	7	0.1617	74		Bartlett's statistic (corrected)
	GB vs. GB Ca beta 1 RNAi	1853	695.7	1157	127.9	20	6	9.046	74		P value
	GB vs. GB AchR alfa4 RNAi	1853	1927	-74.68	127.9	20	6	0.5839	74		P value summary
	GB vs. GB AchR alfa1 RNAi	1853	1693	159.7	114.9	20	8	1.389	74		Are SDs significantly different (P < 0.05)?
	GB vs. GB TNT	1853	1101	751.3	114.9	20	8	6.536	74
	GB vs. GB Kir2.1	1853	0	1853	114.9	20	8	16.12	74		ANOVA table	SS	DF	MS	F (DFn, DFd)	P value
											Treatment (between columns)	31962371	8	3995296	F (8, 74) = 52,92	P<0,0001
											Residual (within columns)	5587181	74	75502
											Total	37549552	82
											Data summary
											Number of treatments (columns)	9
											Number of values (total)	83

[truncated: 15 more sheets: Fig. 4 A, Fig.4 C, Fig. 4 D, Fig. 5 C, Fig. 5 D, 5-D NMJ, Fig. 6 B-D, Fig. 6 E, Fig. 7 A, Fig. 7 B, Fig. 7 C, Supl. 1A, Supl. 1B, Supl. 1C, Supl. 1D]
